# Supplementary material for: Cell-Free DNA Analysis by Whole-Exome Sequencing for Hepatocellular Carcinoma: A Pilot Study in Thailand
Source: Cancers (Basel). 2021 May 6;13(9):2229. doi: 10.3390/cancers13092229 (PMC8125351; doi:10.3390/cancers13092229)
Supplement: Supplementary file 1 [file cancers-13-02229-s001.zip]

Archive with 3 entries (3 files):
- cancers-1177767-supplementary - figures.pdf
- Supplementary Table .xlsx
- Supplementary_information.pdf
